# Supplementary material for: Tumour resection and coronary artery bypass grafting for right ventricular fibroma with severe calcification and coronary artery stenosis
Source: Eur Heart J Imaging Methods Pract. 2024 Jul 19;2(3):qyae076. doi: 10.1093/ehjimp/qyae076 (PMC11367957; doi:10.1093/ehjimp/qyae076)
Supplement: qyae076_Supplementary_Data [file qyae076_supplementary_data.zip]

Archive with 12 entries (12 files):
- Video S1, pre TTE 4ch.wmv
- Video S10, post TTE color.wmv
- Video S11, post CT ver2.wmv
- Video S12 post CT 3D ver2.mp4
- Video S2, pre TTE 3D.wmv
- Video S3, pre TEE.wmv
- Video S4, pre CT.wmv
- Video S5, pre MRI CINE 4ch.wmv
- Video S6, pre MRI CINE sag.wmv
- Video S7, pre CAG LAD.wmv
- Video S8, pre CAG LMT, LCX.wmv
- Video S9, pre CAG RCA.wmv
